# Supplementary material for: Physical Characterization and Cellular Toxicity Studies of Commercial NiO Nanoparticles
Source: Nanomaterials (Basel). 2022 May 26;12(11):1822. doi: 10.3390/nano12111822 (PMC9181923; doi:10.3390/nano12111822)
Supplement: Supplementary file 1 [file nanomaterials-12-01822-s001.zip]

Archive with 1 entries (1 files):
- nanomaterials-1702457-supplementary.pdf
